# Supplementary material for: Sectoral networks and macroeconomic tail risks in an emerging economy
Source: PLoS One. 2018 Jan 2;13(1):e0190076. doi: 10.1371/journal.pone.0190076 (PMC5749774; doi:10.1371/journal.pone.0190076)
Supplement: S1 File — (CSV) [file pone.0190076.s002.csv]

Year	Banana, coffee and cocoa bean	Other agricuture products	Animal production	Forestry products	Hunting and fishing products	Petroleum and natural gas	Oil refining products	Other mining products	Processed meat and fish	Grains and bakery	Sugar	Various eating products	Drinks	Processed tobacco	Textiles, articles of clothing and leather products	Wood	Paper and printing	Chemical products, plastics and rubber	Basic metalic and non metalic mineral products	Machinery, equipment and transport material	Other manufacturing products	Electricity, gas and water	Constructions and public works	Trade	Transport	Communications	Financial services	House rent	Business services	Hotels, bars and restaurants	Home services	Government services	Domestic services	Direct sales of other goods and services
1995	0	0	0	0	0	0	0	0	0	0	0	0,05814888	0	0	0	0	0	0	0	0	0	0	0	0	0	0	0	0	0	0,006560664	0	0,000945382	0	0
1995	0	0,031271461	0,018844426	0	0	0	0	0	0	0,200716626	0,08458674	0,057085166	0,022951458	0,061133683	0,064701502	0	0	0,007159053	0	0	0	0	0	0	0	0	0	0	0	0,073825387	0,002571934	0,012969331	0	0
1995	0	0	0,007390109	0	0	0	0	0	0,242179616	0,012016771	0	0,106709969	0	0	0,007477967	0	0	5,86E-05	0	0	0	0	0	0	0	0	0	0	0	0,074249658	0,001603335	0,004839249	0	0
1995	0,001131799	0	0	0	0	0	0,000271202	0,014461402	0	0	0	0,001531154	0	0	0,000901615	0,245424543	0,000754858	0,000194039	0,000760556	0	0	0	0,001292975	0	0	0	0	0	0	0,001222746	0	6,37E-06	0	0
1995	0	0	0	0	0,000768702	0	0	0	0,239541964	0	0	0	0	0	0	0	0	0	0	0	0	0	0	0	0	0	0	0	0	0,011470094	0,000251256	0,00112009	0	0
1995	0	0	0	0	0	0,002735512	0,414258845	0	0	0	0	0	0	0	0	0	0	0	0	0	0	0,00252361	0	0	0	0	0	0	0	0	0	0	0	0
1995	0,000498794	0,00945329	0,000338194	0,06379147	0,101687092	0,004988921	0,056980473	0,073851948	0,00742168	0,002496888	0,019746194	0,008029338	0,006893392	0,004844146	0,006907029	0,006455242	0,006584067	0,024809595	0,025745169	0,001951363	0,00110631	0,215062996	0,00979337	0	0,148408125	0,002548038	0,01127089	0	0,007515427	0,00219778	0,006094682	0,013312371	0	0
1995	0	0	0,001085513	0	0	0,001373241	0	0	0	0	0	0,002762973	0	0	0	0	0	0,019479173	0,071225814	0	0	0	0,03224954	0	0	0	0	0	0	0	0	0,002063232	0	0
1995	0	0	0	0	0	0	0	0	0,027683101	0,000451114	0	0,000572327	0	0	0,014181679	0	0	0,003346148	0	0	0,00021247	0	0	0	0	0	0	0	0	0,107513615	0,001166505	0,008841144	0	0
1995	0	0	0,002410858	0	0	0	0	0	0	0,100492819	0	0,00959713	0,004279774	0	0	0,002244769	0	0	0	0	0	0	0	0	0	0	0	0	0	0,053103534	0,001190885	0,004110096	0	0
1995	0	0	0,002347373	0	0	0	0	0	0	0,010289356	0	0,005082214	0,055794509	0	0	0	0	6,07E-05	0	0	0	0	0	0	0	0	0	0	0	0,029889284	0,001316513	0,003322708	0	0
1995	0	0	0,110559298	0	0,026946987	0	0	0	0,008680954	0,006455998	0	0,136063867	0,029803704	0	0	0	0,005295843	0,001029676	0	0	0	0	0	0	0	0	0	0	0	0,041140126	0,001055505	0,001693487	0	0
1995	0	0	0	0	0	0	0	0	0	0	0	0,002821164	0,021919507	0	0	0	0	0	0	0	0	0	0	0	0	0	0	0	0	0,124894525	0,001582971	0,004411613	0	0
1995	0	0	0	0	0	0	0	0	0	0	0	0	0	0	0	0	0	0	0	0	0	0	0	0	0	0	0	0	0	0	0	0	0	0
1995	0,000115799	0,000221499	3,29E-05	4,44E-05	0,000878245	0,001625165	6,45E-05	0	3,87E-05	8,15E-05	0,000177025	1,48E-05	4,11E-05	0,00022147	0,304346409	0,000336994	9,79E-05	0,000590517	0,000134561	0,00012017	0,000338487	0,000425029	3,84E-05	0	0	0,00164896	0,004322092	0	7,90E-05	0,000304632	0,000189016	0,003874052	0	0
1995	0	0,00402862	0,003323159	0	0,000906106	0,002121178	0	0,02139704	0,000822212	0,000315812	0	3,59E-05	0,001872435	0	0,001129486	0,301752647	0,001445607	0	0,00048912	0,008456934	0,005238487	0,009016443	0,039843422	0	0,000628997	0	0	0	0	0,001723439	0	0,001348036	0	0
1995	5,28E-05	0,000269486	0	0	0	0,001980132	0	0	0,001992944	0,003161303	0,0122797	0,003796275	0,012487107	0,031702377	0,002952681	0,00424278	0,235069977	0,013391278	0,006927058	0,006084882	0,006415131	0,016233368	0,000700548	0	0,002086397	0,013877987	0,029832955	0	0,01433434	0,0109694	0,015780377	0,028241902	0	0
1995	0,088763188	0,058083378	0,033173589	0,026315475	0,012377745	0,004705261	0,007356342	0,023266878	0,001135566	0,001464132	0,002345325	0,008466126	0,009480678	0,014409622	0,053571638	0,024248518	0,00711137	0,222562305	0,007970264	0,012368737	0,013335795	0,059944523	0,041265739	0	0,041108825	0,025407732	0,012624293	0	0,032859571	0,006364076	0,032175127	0,012126292	0	0
1995	0,001594994	0,010477844	0,029190501	0,060467895	0,026066843	0,063255099	0,002810387	0,062107446	0,025308774	0,001673612	0,00495776	0,005785529	0,040879765	0,005442114	0,005447096	0,035528621	0,007456168	0,013382707	0,187027011	0,075578188	0,171686089	0,046978566	0,312678572	0	0,010598052	0	0,003212514	0	0,012569578	0,009541107	0,003432113	0,045513439	0	0
1995	0,002734568	0,002125378	0,000216319	0,005878989	0,019482855	0,11405582	0,001491608	0,064976851	0,002688726	0,003068024	0,004383737	0,00577164	0,005880094	0,031291651	0,003872425	0,006544365	0,009494918	0,003967691	0,013252684	0,040908607	0,001658732	0,195623914	0,022694303	0	0,056129347	0,226438104	0,007790602	0	0,002329397	0,000597143	0,128333948	0,087290834	0	0
1995	5,16E-05	8,74E-05	8,86E-05	9,90E-05	8,29E-05	9,13E-05	5,24E-05	0,000121009	8,04E-05	6,27E-05	6,60E-05	5,00E-05	8,67E-05	0,000610048	0,003549091	0,000982574	0,000213405	0,000722162	0,001151247	0,000115584	0,031051405	2,49E-05	8,27E-05	0	9,17E-05	3,24E-05	0,000532409	0	0,001455733	0,000416366	0,001333436	0,000246554	0	0
1995	0,00181227	0,003816019	0,000130497	0	1,27E-05	0,00426175	0,000354439	0,021992139	0,002255432	0,003405166	0,007619427	0,006709633	0,006034256	0,003436807	0,006898997	0,004043369	0,002267749	0,004018086	0,014922775	0,001332542	0,000691627	0,151965031	0,001687703	0	0,000413689	0,036069534	0,004683706	0	0,005904195	0,010395448	0,008625887	0,016710889	0	0
1995	1,60E-05	5,18E-05	0,000580769	0	0	0,014379462	6,96E-06	0,000537081	0,001374401	0,000446657	0,004664463	0,001916217	0,002051833	0,002039534	0,001808049	0,001051087	0,001621471	0,002036726	0,002991497	0,000554898	0	0,011935091	0,000196806	0	4,32E-05	6,49E-05	0,002591763	0,087979345	0,012157068	0,011408956	0	0,104240179	0	0
1995	0	0	0	0	0	0	0	0	0	0	0	0	0	0	0	0	0	0	0	0	0	0	0	0	0	0	0	0	0	0	0	0	0	0
1995	0,009686582	0,011982261	0,003885509	0,012157422	0	0,0356171	0,002084559	0,023785725	0,012923888	0,003812983	0,002030031	0,001888199	0,005297461	0,005270978	0,004608587	0,023589569	0,008101868	0,004993253	0,009592119	0,00353585	0	0,015559834	0,031161859	0	0,019831419	0,109228336	0,012904632	0	0,021948185	0,003524881	0,015364198	0,039528084	0	0
1995	0,000883016	0,001408762	0,001467598	0,001389517	0,001234735	0,000489156	0,000515162	0,008959638	0,000566422	0,000574956	0,001103005	0,00038195	0,00078233	0,002015374	0,002392757	0,003385535	0,004228819	0,000347454	2,58E-05	0,000595329	0,001254306	0,011039616	0,001405563	0	0,004209214	0,037208626	0,001296078	0	0,010164258	0,002623106	0,001917692	0,003096485	0	0
1995	0	0	0	0	0	0,007546167	0,001722554	0	0,000366311	4,17E-05	0,000105796	0,000342678	0,000686322	0,001155669	0,001584309	7,30E-05	0,002935108	0,002254935	2,88E-05	0,000597201	0,000867464	0,009102992	0,006296216	0	0,032616533	0,018012712	0,022492702	0	0,021852298	0,002283689	0,000380613	0,005589938	0	3,042405731
1995	0	0	0	0	0	0	0	0	0	0	0	0	0	0	0	0	0	0	0	0	0	0	0	0	0	0	0	0	0	0	0	0	0	0
1995	0,032859009	0,005677313	0,002883467	0	0	0,016464007	0,002896045	0,068995012	0,003003754	0,007411393	0,012584519	0,005417229	0,025858039	0,014530424	0,00506364	0,002396834	0,006714016	0,0071126	0,003836064	0,002072562	0	0,051773854	0,025609751	0	0,022927545	0,103931167	0,250112784	0,102947547	0,04441292	0,018677969	0,020415995	0,133147312	0	0
1995	0	0	0	0	0	0,012861649	0	0	0	4,46E-06	1,57E-05	0,001008636	0,001221774	0,001123455	0,000831166	0	0	0	0	0	0	0,012123611	0,001544958	0	0,01675286	0,045650626	0,024147645	0	0,004277216	0	0,004548711	0,006752584	0	0
1995	0	1,78E-05	0	9,56E-05	0	0,000925224	0	0	0,000277559	1,66E-05	0,001427726	0,000327352	0,000104786	0,001002654	0,000130572	3,12E-05	0,001046231	0,00047687	1,30E-05	0,000465987	0	4,88E-05	0,000475148	0	0,045197112	0,01671534	0,005524723	0	0,00160139	0,002515589	0,000856451	0,003377671	0	0
1995	0	0	0	0	0	0	0	0	0	0	0	0	0	0	0	0	0	0	0	0	0	0	0	0	0	0	0	0	0	0	0	0	0	0
1995	0	0	0	0	0	0	0	0	0	0	0	0	0	0	0	0	0	0	0	0	0	0	0	0	0	0	0	0	0	0	0	0	0	0
1995	0	0	0	0	0	0	0	0	0	0	0	0	0	0	0	0	0	0	0	0	0	0	0	0	0	0	0	0	0	0	0	0,013651447	0	0
1993	0	0	0	0	0	0	0	0	0	0	0	0,055707875	0	0	0	0	0	0	0	0	0	0	0	0	0	0	0	0	0	0,006571825	0	0,000770128	0	0
1993	0	0,030940559	0,018873179	0	0	0	0	0	0	0,201783445	0,084591093	0,063595759	0,022771376	0,061722092	0,063777838	0	0	0,007270038	0	0	0	0	0	0	0	0	0	0	0	0,073949261	0,002573454	0,010564983	0	0
1993	0	0	0,007401526	0	0	0	0	0	0,246278641	0,012478926	0	0,106780101	0	0	0,007371116	0	0	5,95E-05	0	0	0	0	0	0	0	0	0	0	0	0,074374458	0,001604403	0,003942074	0	0
1993	0,001158923	0	0	0	0	0	0,000288771	0,014490539	0	0	0	0,001532272	0	0	0,000888755	0,247409115	0,000775691	0,000197106	0,000746595	0	0	0	0,001292907	0	0	0	0	0	0	0,001224832	0	5,18E-06	0	0
1993	0	0	0	0	0,000775681	0	0	0	0,24194527	0	0	0	0	0	0	0	0	0	0	0	0	0	0	0	0	0	0	0	0	0,011489461	0,000251303	0,000912465	0	0
1993	0	0	0	0	0	0,002735552	0,476573306	0	0	0	0	0	0	0	0	0	0	0	0	0	0	0,002522043	0	0	0	0	0	0	0	0	0	0	0	0
1993	0,000510948	0,009353304	0,00033866	0,063805196	0,102606055	0,004988898	0,063253546	0,07400478	0,00741933	0,00259301	0,01974768	0,00803472	0,006839406	0,004890114	0,006808519	0,006507571	0,006766286	0,025355943	0,025275309	0,001969355	0,001151865	0,214961519	0,00979293	0	0,147913018	0,002528772	0,011085109	0	0,007448476	0,002201703	0,006098105	0,010844473	0	0
1993	0	0	0,00108731	0	0	0,001373337	0	0	0	0	0	0,002764804	0	0	0	0	0	0,019781078	0,066917674	0	0	0	0,03224788	0	0	0	0	0	0	0	0	0,001680707	0	0
1993	0	0	0	0	0	0	0	0	0,027674183	0,00046831	0	0,000572782	0	0	0,013979233	0	0	0,003398075	0	0	2,21E-04	0	0	0	0	0	0	0	0	0,107694561	0,001167255	0,007202155	0	0
1993	0	0	0,00241466	0	0	0	0	0	0	0,104358232	0	0,009603397	0,004246098	0	0	0,002262833	0	0	0	0	0	0	0	0	0	0	0	0	0	0,053192844	0,001191515	0,003348217	0	0
1993	0	0	0,002350774	0	0	0	0	0	0	0,010685096	0	0,00508546	0,055356469	0	0	0	0	6,15E-05	0	0	0	0	0	0	0	0	0	0	0	0,029939333	0,001317396	0,002706759	0	0
1993	0	0	0,110727654	0	0,027190159	0	0	0	0,008678176	0,006704464	0	0,136153366	0,029569928	0	0	0	0,005442395	0,001045584	0	0	0	0	0	0	0	0	0	0	0	0,041209123	0,001056022	0,001379537	0	0
1993	0	0	0	0	0	0	0	0	0	0	0	0,002823053	0,021747374	0	0	0	0	0	0	0	0	0	0	0	0	0	0	0	0	0,125104323	0,001583805	0,003593772	0	0
1993	0	0	0	0	0	0	0	0	0	0	0	0	0	0	0	0	0	0	0	0	0	0	0	0	0	0	0	0	0	0	0	0	0	0
1993	1,18E-04	0,000219	3,29E-05	4,50E-05	0,000885887	0,001625236	6,86E-05	0	3,88E-05	8,45E-05	1,77E-04	1,50E-05	4,09E-05	2,24E-04	0,300081926	0,000339833	1,00E-04	0,000599643	0,00013212	0,000121322	3,53E-04	0,000424674	3,85E-05	0,00E+00	0	0,001635503	0,004250897	0	7,84E-05	0,000305376	0,00018905	0,003155921	0	0
1993	0	0,003986001	0,003328299	0	0,000914498	0,002121181	0	0,021441992	0,000821906	0,000327817	0	3,60E-05	0,001857945	0	0,001113426	0,304192902	0,001485695	0	0,000480273	0,008534783	0,005455735	0,009012041	0,039841281	0	0,000626843	0	0	0	0	0,001726581	0	0,001098163	0	0
1993	5,42E-05	0,000266631	0	0	0	0,001980184	0	0	0,001992394	0,003282749	0,012279939	0,003798724	0,012389263	0,032006989	0,002910425	0,004277362	0,241579937	0,013598841	0,006800588	0,00614088	0,006681266	0,016225718	0,000700604	0	0,002079496	0,013770158	0,029341519	0	0,014206533	0,010987713	0,015789524	0,023006269	0	0
1993	0,090894523	0,057469027	0,033224065	0,026321858	0,012489311	0,004705267	0,007833292	0,023315564	0,001135145	0,001520479	0,00234547	0,008471587	0,00940607	0,014548374	0,052806841	0,024444396	0,007308207	0,222867054	0,007824812	0,012482676	0,013889354	0,059916567	0,041263655	0	0,041104584	0,025210048	0,012416378	0	0,032566869	0,006374621	0,032193803	0,009878278	0	0
1993	0,001633485	0,010367019	0,029235192	0,060481218	0,026302153	0,06325498	0,002992755	0,062236323	0,025300635	0,001737836	0,004957707	0,005789302	0,040558627	0,005494287	0,005369302	0,035815653	0,007662726	0,013590219	0,183613482	0,076274264	0,178818177	0,046956793	0,312721849	0	0,010562728	0	0,003159629	0	0,012457648	0,009557355	0,003434018	0,037075947	0	0
1993	0,002800149	0,002103018	2,16E-04	0,005880236	0,019659061	0,114055706	0,001588459	0,065111242	0,002687826	0,003186033	0,004384331	0,005775549	0,005834055	0,031592861	0,003817198	0,006597286	0,009757961	0,004029231	0,013010803	0,041285393	0,001727798	0,195531969	0,02269307	0	0,055942089	0,224676675	0,007662178	0	0,002308743	0,000598271	0,128408098	0,071108616	0	0
1993	5,26E-05	8,65E-05	8,87E-05	9,84E-05	8,37E-05	9,13E-05	5,58E-05	0,000121216	8,04E-05	6,52E-05	6,58E-05	5,02E-05	8,61E-05	0,000615519	0,003498393	0,000990499	0,00021928	0,000733425	0,001130158	0,00011665	0,032341524	2,46E-05	8,25E-05	0	9,14E-05	3,24E-05	0,000523498	0	0,001454986	0,000416876	0,001334332	0,00020078	0	0
1993	0,00185567	0,003775802	0,000130874	0	1,27E-05	0,004261664	0,000377556	0,022037529	0,002254697	0,003536247	0,007620179	0,006714005	0,005986811	0,003469031	0,00680043	0,004076181	0,002330454	0,004080366	0,014717943	0,001344858	0,000721032	0,151893121	0,001687658	0	0,00041235	0,035789033	0,004606627	0	0,005851645	0,01041274	0,008630819	0,013612974	0	0
1993	1,63E-05	5,13E-05	0,000581801	0	0	0,014379478	7,47E-06	5,38E-04	0,001373886	0,000463728	0,004664956	0,001917362	0,002035569	0,002059294	0,001782291	0,001059372	0,001666335	0,002068277	0,002936983	0,000560049	0	0,011929868	0,000196846	0	4,30E-05	6,47E-05	0,00254914	0,087979248	0,012048769	0,011427887	0	0,084915771	0	0
1993	0	0	0	0	0	0	0	0	0	0	0	0	0	0	0	0	0	0	0	0	0	0	0	0	0	0	0	0	0	0	0	0	0	0
1993	0,009919355	0,011855491	0,003891492	0,012159798	0	0,035617137	0,002219623	0,023834683	0,012919724	0,003959762	0,0020302	0,001889452	0,005255889	0,005321261	0,00454269	0,023780136	0,008326362	0,005070654	0,009417091	0,003568458	0	0,015552596	0,031160286	0	0,0197653	0,10837904	0,012692108	0	0,021752796	0,003530546	0,015372975	0,032200199	0	0
1993	0,000904223	0,001393728	0,001470009	0,001389209	0,001246176	0,000489076	0,000548533	0,008977862	0,000566186	0,000597095	0,001103445	0,000382259	0,000776216	0,002033766	0,002358492	0,003412827	0,004345995	0,000352888	2,53E-05	0,000600812	0,001305894	0,011034297	0,001405441	0	0,004195147	0,036919645	0,00127457	0	0,010073684	0,002627732	0,001918875	0,002522475	0	0
1993	0	0	0	0	0	0,006370742	0,001834156	0	0,000366254	4,33E-05	1,06E-04	0,000343022	0,000681187	0,001165799	0,001561665	7,34E-05	0,002719749	0,001767713	2,83E-05	0,000574388	0,00090408	0,009098709	0,005234773	0	0,029951612	0,015297778	0,019419135	0	0,019915796	0,002287408	0,000380845	0,00455384	0	1,986715787
1993	0	0	0	0	0	0	0	0	0	0	0	0	0	0	0	0	0	0	0	0	0	0	0	0	0	0	0	0	0	0	0	0	0	0
1993	0,033648237	0,005617367	0,002887916	0	0	0,016464019	0,003083738	0,069137709	0,003002798	0,007696568	0,012584815	0,005420796	0,025655099	0,014670343	0,004991296	0,002415984	0,006900076	0,007222768	0,003766003	0,002091644	0	0,051749541	0,025608372	0	0,023106689	0,103122991	0,248706595	0,102948066	0,045131975	0,018709483	0,020427874	0,108464052	0	0
1993	0	0	0	0	0	0,012861544	0	0	0	4,58E-06	1,56E-05	0,001009245	0,001212283	0,001134597	0,000819258	0	0	0	0	0	0	0,012117649	0,001544785	0	0,016696963	0,045295664	0,023750032	0	0,004239232	0	0,004551378	0,00550071	0	0
1993	0	1,76E-05	0	9,56E-05	0	0,000925154	0	0	0,000277549	1,73E-05	0,001427376	0,000327651	1,04E-04	0,001012628	0,000128699	3,17E-05	0,001075148	0,000484293	1,28E-05	0,000470306	0	4,91E-05	0,000475183	0	0,045104535	0,016585898	0,005433816	0	0,00158716	0,00251956	0,000856902	0,002751533	0	0
1993	0	0	0	0	0	0	0	0	0	0	0	0	0	0	0	0	0	0	0	0	0	0	0	0	0	0	0	0	0	0	0	0	0	0
1993	0	0	0	0	0	0	0	0	0	0	0	0	0	0	0	0	0	0	0	0	0	0	0	0	0	0	0	0	0	0	0	0	0	0
1993	0	0	0	0	0	0	0	0	0	0	0	0	0	0	0	0	0	0	0	0	0	0	0	0	0	0	0	0	0	0	0	0,011120663	0	0
1990	0	0	0	0	0	0	0	0	0	0	0	0,087015781	0	0	0	0	0	0	0	0	0	0	0	0	0	0	0	0	0	0,0058985	0	0,000552363	0	0
1990	0	0,024675605	0,024186793	0	0	0	0	0	0	0,219333616	0,126463672	0,078092687	0,049254608	0,075810679	0,062563635	0	0	0,006446036	0	0	0	0	0	0	0	0	0	0	0	0,074316148	0,002673204	0,008197352	0	0
1990	0	0	0,006257183	0	0	0	0	0	0,26806316	0,01063525	0	0,084353704	0	0	0,005788074	0	0	7,84E-05	0	0	0	0	0	0	0	0	0	0	0	0,072583116	0,001754858	0,003361725	0	0
1990	0,000887404	0	0	0	0	0	0,000297142	0,011031252	0	0	0	0,001439298	0	0	0,000779938	0,22155526	0,000744549	0,000156834	0,000561567	0	0	0	0,001377943	0	0	0	0	0	0	0,00129668	0	6,99E-06	0	0
1990	0	0	0	0	0,003535629	0	0	0	0,297182859	0	0	0	0	0	0	0	0	0	0	0	0	0	0	0	0	0	0	0	0	0,014631746	0,000340061	0,000929928	0	0
1990	0	0	0	0	0	0,003207733	1,133017865	0	0	0	0	0	0	0	0	0	0	0	0	0	0	0,008152065	0	0	0	0	0	0	0	0	0	0	0	0
1990	0,000313201	0,006075942	0,000248902	0,051255634	0,067284939	0,002295849	0,121861538	0,045002575	0,005724738	0,001659957	0,016725957	0,006037558	0,00567301	0,003966267	0,004780791	0,004256171	0,005192063	0,016007598	0,015178039	0,001331247	0,000659332	0,161422882	0,008373063	0	0,111514877	0,001811316	0,010419479	0	0,006293866	0,001866105	0,005426421	0,012772878	0	0
1990	0	0	0,000835445	0	0	0,00081447	0	0	0	0	0	0,00215409	0	0	0	0	0	0,012973133	0,088179756	0	0	0	0,02738791	0	0	0	0	0	0	0	0	0,002552058	0	0
1990	0	0	0	0	0	0	0	0	0,025900003	0,001570316	0	0,002251246	0	0	0,009718222	0	0	0,011264704	0	0	0,000653445	0	0	0	0	0	0	0	0	0,066854824	0,005466429	0,008966465	0	0
1990	0	0	0,00271628	0	0	0	0	0	0	0,109547554	0	0,010998071	0,00535102	0	0	0,002249568	0	0	0	0	0	0	0	0	0	0	0	0	0	0,069556498	0,001609378	0,005294298	0	0
1990	0	0	0,002231462	0	0	0	0	0	0	0,008685561	0	0,004899443	0,064032982	0	0	0	0	5,02E-05	0	0	0	0	0	0	0	0	0	0	0	0,032506739	0,001502086	0,003610638	0	0
1990	0	0	0,114577224	0	0,022568175	0	0	0	0,008369712	0,00543768	0	0,129781121	0,030970852	0	0	0	0,005281985	0,000835271	0	0	0	0	0	0	0	0	0	0	0	0,044702955	0,001191121	0,001904605	0	0
1990	0	0	0	0	0	0	0	0	0	0	0	0,002378937	0,028358412	0	0	0	0	0	0	0	0	0	0	0	0	0	0	0	0	0,117883348	0,001580282	0,004305637	0	0
1990	0	0	0	0	0	0	0	0	0	0	0	0	0	0	0	0	0	0	0	0	0	0	0	0	0	0	0	0	0	0	0	0	0	0
1990	0,001328931	0,002613673	0,000443695	6,64E-04	0,010646995	0,000984512	0,00104238	0	0,000554732	0,000990852	0,002761532	0,000204028	0,000624064	0,003337948	0,261418421	0,004081808	0,001413565	0,006957948	0,00145555	0,001488537	0,003702853	0,007872338	0,000597709	0	0	0,021496205	0,005258202	0	0,00122054	0,004756555	0,003087823	0,004890164	0	0
1990	0	0,002687732	0,002558281	0	0,000620123	0,001126886	0	0,013547915	0,000657183	0,000217699	0	2,91E-05	0,001599995	0	0,000810396	0,271868971	0,001185164	0	0,000299961	0,005989706	0,003249563	0,009430821	0,038893481	0	0,000499141	0	0	0	0	0,001519498	0	0,001493479	0	0
1990	3,92E-05	0,000209834	0	0	0	0,00102659	0	0	0,001855355	0,002540358	0,012559542	0,003446266	0,012401619	0,031386525	0,002465996	0,003378639	0,2550927	0,010220616	0,004622354	0,005011007	0,004609434	0,019767426	0,000721107	0	0,001926986	0,01191252	0,031061125	0	0,01449732	0,011243049	0,016968478	0,030521221	0	0
1990	0,075988325	0,050934226	0,034435068	0,041260092	0,015978206	0,003004836	0,01266746	0,027654282	0,001707926	0,001903268	0,003876997	0,012420714	0,015213228	0,023051473	0,072328631	0,031199531	0,010941639	0,167904448	0,009168979	0,016455871	0,015511953	0,115207864	0,067131037	0	0,060881574	0,035220041	0,016183078	0	0,053710041	0,010543646	0,055922692	0,016142994	0	0
1990	0,001413757	0,009499637	0,030545702	0,068532369	0,024339075	0,03740165	0,003498965	0,053401121	0,026995725	0,001568715	0,005927043	0,006138878	0,045935117	0,006293013	0,005320329	0,03305178	0,008296151	0,012106143	0,190192152	0,072271803	0,228735084	0,066828287	0,35827428	0	0,011436376	0	0,003811245	0	0,014854449	0,011431825	0,004315314	0,049588245	0	0
1990	0,002753563	0,002190918	2,58E-04	0,007588291	0,020686208	0,072517826	0,002113362	0,063533047	0,003328394	0,003275093	0,00596322	0,006960541	0,007757651	0,041174565	0,004299992	0,006928783	0,012011704	0,004082079	0,012537397	0,040758805	0,001583573	0,316478627	0,031136122	0	0,065377623	0,258126965	0,009945237	0	0,003130127	0,000813906	0,182028798	0,115095741	0	0
1990	5,00E-05	8,95E-05	0,000106054	1,09E-04	8,64E-05	5,94E-05	7,31E-05	1,09E-04	9,87E-05	6,72E-05	8,44E-05	5,97E-05	0,000112863	0,000805034	0,003921445	0,001034744	0,000267966	0,000739232	0,001082811	0,000125351	0,029169537	5,99E-05	0,000113115	0	0,000111929	5,75E-05	0,000699247	0	0,001962107	0,000563236	0,001889428	0,000337012	0	0
1990	0,001052705	0,002266521	8,87E-05	0	9,26E-06	0,001586862	0,000289197	0,012401999	0,001607974	0,002095355	0,005975279	0,004666269	0,004590856	0,002611453	0,004415297	0,002466807	0,001652756	0,002383342	0,007243327	0,000840692	0,000382648	0,141708737	0,00133424	0	0,000293434	0,023690869	0,003496237	0	0,004575448	0,008287609	0,007108539	0,012965856	0	0
1990	1,31E-05	4,32E-05	0,000556242	0	0	0,010223821	7,94E-06	4,28E-04	0,001375586	0,000384175	0,005113054	0,001865397	0,002187545	0,002169666	0,001620791	0,000894682	0,001658151	0,001691688	0,002285606	0,00049176	0	0,01557151	0,000218517	0	4,24E-05	5,75E-05	0,002537368	0,09104231	0,01294066	0,013013217	0	0,076434502	0	0
1990	0	0	0	0	0	0	0	0	0	0	0	0	0	0	0	0	0	0	0	0	0	0	0	0	0	0	0	0	0	0	0	0	0	0
1990	0,008217188	0,010402234	0,003895859	0,013185398	0	0,0178486	0,002482009	0,019582103	0,013467252	0,003428764	0,002315345	0,001919527	0,005882138	0,005831591	0,004307607	0,021012163	0,008627062	0,004323497	0,007638685	0,003257908	0	0,021192706	0,035672281	0	0,020349822	0,10481676	0,012977617	0	0,024839345	0,004041679	0,018483293	0,041286014	0	0
1990	0,000650328	0,001056887	0,001268319	0,001327456	0,000956409	0,000268608	0,000529135	0,00636781	0,000511003	0,000449805	0,001097377	0,000333107	0,000756844	0,001924229	0,001929721	0,00260401	0,003888202	0,000259921	1,57E-05	0,000462833	0,00087126	0,012987359	0,001399795	0	0,003744313	0,030840297	0,0016235	0	0,009928175	0,002596454	0,002011267	0,003537922	0	0
1990	0	0	0	0	0	0,003135105	0,002234126	0	0,000417299	4,00E-05	1,27E-04	0,000378909	0,000836512	0,001384266	0,001609914	6,57E-05	0,003069918	0,001638823	2,46E-05	0,000570706	0,000753522	0,013480213	0,006576081	0	0,03377293	0,016091007	0,064226916	0	0,024568347	0,00285022	0,000500089	0,005731993	0	0,831524647
1990	0	0	0	0	0	0	0	0	0	0	0	0	0	0	0	0	0	0	0	0	0	0	0	0	0	0	0	0	0	0	0	0	0	0
1990	0,023905535	0,004224461	0,002478199	0	0	0,00804383	0,002957118	0,048694164	0,002684955	0,005711404	0,012342478	0,004716235	0,024633943	0,013803395	0,00405633	0,00183224	0,006130843	0,005281239	0,002619006	0,001637391	0	0,060461151	0,025356986	0	0,020504858	0,085515219	0,248125532	0,102463903	0,04418101	0,019874169	0,021074664	0,101678206	0	0
1990	0	0	0	0	0	0,006192395	0	0	0	4,80E-06	1,81E-05	0,000916043	0,001211614	0,001119194	0,000694003	0	0	0	0	0	0	0,014758968	0,00159389	0	0,015475636	0,039158936	0,022233992	0	0,004325458	0	0,004895418	0,006775191	0	0
1990	0	1,23E-05	0	7,93E-05	0	0,000417899	0	0	0,000238635	1,28E-05	0,001362677	0,000276201	9,63E-05	0,000922844	0,000100076	2,29E-05	0,000924392	0,000341862	7,87E-06	0,000355562	0	5,33E-05	0,000453744	0	0,040050761	0,013292571	0,005002042	0	0,00149994	0,002389109	0,000854698	0,003174341	0	0
1990	0	0	0	0	0	0	0	0	0	0	0	0	0	0	0	0	0	0	0	0	0	0	0	0	0	0	0	0	0	0	0	0	0	0
1990	0	0	0	0	0	0	0	0	0	0	0	0	0	0	0	0	0	0	0	0	0	0	0	0	0	0	0	0	0	0	0	0	0	0
1990	0	0	0	0	0	0	0	0	0	0	0	0	0	0	0	0	0	0	0	0	0	0	0	0	0	0	0	0	0	0	0	0,021798076	0	0
1985	0	0	0	0	0	0	0	0	0	0	0	0,19137504	0	0	0	0	0	0	0	0	0	0	0	0	0	0	0	0	0	0,004662384	0	0,000370475	0	0
1985	0	0,024061877	0,013629861	0	0	0	0	0	0	0,327656223	0,132977737	0,040919601	0,07676236	0,133710309	0,014068121	0	0	0,005276397	0	0	0	0	0	0	0	0	0	0	0	0,077173294	0,002629575	0,00921	0	0
1985	0	0	0,004279291	0	0	0	0	0	0,451480293	0,016799716	0	0,073413368	0	0	0,005594244	0	0	0,000169387	0	0	0	0	0	0	0	0	0	0	0	0,094819875	0,002097912	0,005045865	0	0
1985	0,00094267	0	0	0	0	0	0,000258827	0,014025974	0	0	0	0,00130008	0	0	0,000783854	0,19154451	0,000970177	0,000194795	0,000677277	0	0	0	0,001586025	0	0	0	0	0	0	0,001490879	0	1,48E-05	0	0
1985	0	0	0	0	0	0	0	0	0,227929785	0	0	0	0	0	0	0	0	0	0	0	0	0	0	0	0	0	0	0	0	0,015938847	0,000301754	0,001007691	0	0
1985	0	0	0	0	0	0,001950885	0,830998012	0	0	0	0	0	0	0	0	0	0	0	0	0	0	0,011590296	0	0	0	0	0	0	0	0	0	0	0	0
1985	0,000307811	0,004379953	0,000229932	0,054844452	0,070737989	0,000977615	0,193896399	0,058268398	0,006757993	0,002146287	0,021150278	0,00559528	0,007000597	0,00661157	0,004942407	0,004748317	0,007179308	0,021181811	0,018607304	0,001357612	0,000992415	0,228409704	0,009749168	0	0,116678481	0,001551481	0,011813046	0	0,007069966	0,002195657	0,006006351	0,014633749	0	0
1985	0	0	0,000459864	0	0	0,000256352	0	0	0	0	0	0,001291851	0	0	0	0	0	0,011120239	0,060045984	0	0	0	0,020099672	0	0	0	0	0	0	0	0	0,002170981	0	0
1985	0	0	0	0	0	0	0	0	0,030252388	0,0010191	0	0,001053229	0	0	0,011122479	0	0	0,007613934	0	0	4,96E-04	0	0	0	0	0	0	0	0	0,112032745	0,00310376	0,010447385	0	0
1985	0	0	0,00172449	0	0	0	0	0	0	0,130661026	0	0,007956818	0,005236881	0	0	0,001938533	0	0	0	0	0	0	0	0	0	0	0	0	0	0,06321325	0,001379449	0,005142188	0	0
1985	0	0	0,001520106	0	0	0	0	0	0	0,009233667	0	0,003743901	0,077142237	0	0	0	0	6,78E-05	0	0	0	0	0	0	0	0	0	0	0	0,031254235	0,00136508	0,004067812	0	0
1985	0	0	0,080118543	0	0,024898279	0	0	0	0,010344365	0,007396198	0	0,117467971	0,040782547	0	0	0	0,007567379	0,001160299	0	0	0	0	0	0	0	0	0	0	0	0,05486433	0,001408188	0,0023414	0	0
1985	0	0	0	0	0	0	0	0	0	0	0	0,00190075	0,037336517	0	0	0	0	0	0	0	0	0	0	0	0	0	0	0	0	0,121194871	0,00155188	0,004549429	0	0
1985	0	0	0	0	0	0	0	0	0	0	0	0	0	0	0	0	0	0	0	0	0	0	0	0	0	0	0	0	0	0	0	0	0	0
1985	0,001288957	0,001727462	0,000332124	5,93E-04	0,010228079	0,000421461	0,000858834	0	0,00058553	0,001142628	0,003293135	0,000189252	0,000705487	0,004697695	0,262467408	0,004182004	0,001765722	0,008393113	0,001639724	0,001383348	0,00574183	0,006576819	0,000623887	0	0	0,014809591	0,006012266	0	0,001283933	0,005150308	0,00311813	0,005675672	0	0
1985	0	0,001760897	0,0019161	0	0,00059726	0,00044753	0	0,016103896	0,000719714	0,000262496	0	2,47E-05	0,00179085	0	0,000767352	0,269608591	0,001494072	0	0,000320816	0,005571998	0,005032962	0,00787062	0,039034254	0	0,000478802	0	0	0	0	0,001599306	0	0,001593041	0	0
1985	1,92E-05	0,000100304	0	0	0	0,000291112	0	0	0,001415031	0,002084524	0,010204082	0,00204886	0,009903945	0,032361896	0,001617215	0,00239594	0,259755127	0,008638724	0,003618087	0,003274997	0,005032962	0,011428571	0,000533686	0	0,001299606	0,005359661	0,023203118	0	0,01042153	0,008403134	0,012012702	0,023036114	0	0
1985	0,081223548	0,044457075	0,024577181	0,029753327	0,011347941	0,00091244	0,007705973	0,023896104	0,00134184	0,001636737	0,003339518	0,007709967	0,012807294	0,024793388	0,050174923	0,023327743	0,010089838	0,165287576	0,007530255	0,01124051	0,017579925	0,070296496	0,052293723	0	0,042538771	0,017630465	0,012991329	0	0,040418862	0,008267599	0,041412211	0,013114803	0	0
1985	0,001135052	0,004948343	0,018394563	0,053233873	0,018515062	0,011414196	0,002294145	0,05012987	0,023104041	0,00151321	0,005426716	0,004105948	0,041705107	0,007394519	0,003977029	0,026725621	0,008246503	0,011594522	0,160247384	0,053320036	0,259870986	0,043989218	0,309477814	0	0,008655747	0	0,003081664	0	0,0120723	0,00965005	0,003448623	0,040152043	0	0
1985	0,001808388	0,000991898	1,41E-04	0,005001272	0,013401023	0,018930967	0,001211779	0,050562771	0,002390915	0,002594074	0,004638219	0,003941381	0,006050904	0,041148325	0,002731113	0,004748317	0,010148049	0,00331998	0,009472971	0,038244756	0,001701283	0,176819407	0,022241933	0	0,042016441	0,118617772	0,006888426	0	0,002184353	0,000542138	0,124222264	0,084868333	0	0
1985	0	0	0	0	0	0	0	0	0	0	0	3,29E-05	0,000108536	0,000869943	0,003193175	0,000893032	0,000252246	0,000779179	0,001024828	0,000102947	0,038987737	0	0	0	0	0	0,00063446	0	0,001750817	0,000487924	0,001652465	0,000311199	0	0
1985	0,000846479	0,001214796	6,39E-05	0	0	0,000647398	0,000188238	0,012121212	0,001719995	0,00202276	0,005705009	0,003126774	0,004314321	0,003305785	0,003407703	0,002025658	0,001746318	0,002371414	0,006665835	0,000636984	0,000567094	0,116603774	0,001150056	0	0,000236292	0,013540197	0,003897399	0	0,00363503	0,007264644	0,005891397	0,014263274	0	0
1985	1,92E-05	4,46E-05	0,00038322	0	0	0,016958358	1,18E-05	4,33E-04	0,001390634	0,000432346	0,005519481	0,001464647	0,002333532	0,003044802	0,001443942	0,000827688	0,001940354	0,001897131	0,002406117	0,000437524	0	0,01212938	0,000217984	0	4,97E-05	1,41E-04	0,002386779	0,049410684	0,01237244	0,012929983	0	0,045197908	0	0
1985	0	0	0	0	0	0	0	0	0	0	0	0	0	0	0	0	0	0	0	0	0	0	0	0	0	0	0	0	0	0	0	0	0	0
1985	0,00819546	0,006954428	0,003001891	0,012969399	0	0,009884772	0,002105907	0,023549784	0,014772436	0,004091843	0,002736549	0,001662127	0,006810658	0,008873423	0,004166804	0,021846616	0,011098822	0,005284866	0,00871549	0,00309484	0	0,018005391	0,038560701	0	0,019755251	0,073201693	0,014955135	0	0,025928767	0,004309994	0,018953056	0,048057972	0	0
1985	0	0	0	0	0	0,000165108	0,000211767	0,003982684	0,000292765	0,000277936	0,000602968	0,000164567	0,000434146	0,001217921	0,000965378	0,00137222	0,002561267	0,000152448	8,91E-06	0,000218762	0	0,005606469	0,000781737	0	0,001871681	0,010719323	0,002265929	0	0,005319149	0,001490879	0,001077695	0,00570531	0	0
1985	0	0	0	0	0	0,001381696	0,001741197	0	0,000402552	4,63E-05	1,39E-04	0,000312677	0,000895425	0,001652893	0,00142744	6,53E-05	0,003647865	0,001846315	2,67E-05	0,000495432	0,001134189	0,010512129	0,006554568	0	0,028889801	0,010437236	0,003927611	0	0,023661042	0,002846223	0,000459816	0,006838962	0	0,837852373
1985	0	0	0	0	0	0	0	0	0	0	0	0	0	0	0	0	0	0	0	0	0	0	0	0	0	0	0	0	0	0	0	0	0	0
1985	0,023970758	0,002841954	0,001928874	0	0	0,003084918	0,002517677	0,059047619	0,002988643	0,006902089	0,014564007	0,004040121	0,028897813	0,02122662	0,00391102	0,001916752	0,007877835	0,006521389	0,00300319	0,001557071	0	0,051428571	0,027593827	0	0,020016416	0,059520451	0,252001571	0,053972141	0,046438338	0,021712613	0,0217838	0,074806242	0	0
1985	0	0	0	0	0	0,002250687	0	0	0	1,54E-05	4,64E-05	0,000674725	0,001302437	0,001304915	0,00060233	0	0	0	0	0	0	0,011320755	0,001555958	0	0,013586788	0,024823695	0,021420587	0	0,004035216	0	0,004555056	0,006683363	0	0
1985	0	1,11E-05	0	8,48E-05	0	0,000156418	0	0	0,000243971	1,54E-05	0,00148423	0,000205709	1,36E-04	0,001130926	7,43E-05	2,18E-05	0,001067194	0,000372651	8,91E-06	0,000302406	0	5,39E-05	0,000443486	0	0,034249897	0,008039492	0,004864195	0	0,001333956	0,002249871	0,000790309	0,00291934	0	0
1985	0	0	0	0	0	0	0	0	0	0	0	0	0	0	0	0	0	0	0	0	0	0	0	0	0	0	0	0	0	0	0	0	0	0
1985	0	0	0	0	0	0	0	0	0	0	0	0	0	0	0	0	0	0	0	0	0	0	0	0	0	0	0	0	0	0	0	0	0	0
1985	0	0	0	0	0	0	0	0	0	0	0	0	0	0	0	0	0	0	0	0	0	0	0	0	0	0	0	0	0	0	0	0,005905366	0	0
1980	0	0	0	0	0	0	0	0	0	0	0	0,215171352	0	0	0	0	0	0	0	0	0	0	0	0	0	0	0	0	0	0,001202145	0	0,000172507	0	0
1980	0	0,020621207	0,011374004	0	0	0	0	0	0	0,343247803	0,215870719	0,037042742	0,075280146	0,146436133	0,03654806	0	0	0,003455956	0	0	0	0	0	0	0	0	0	0	0	0,051784724	0,001748942	0,006629208	0	0
1980	0	0	0,001216471	0	0	0	0	0	0,43496236	0,016869395	0	0,070234886	0	0	0,005554661	0	0	7,68E-05	0	0	0	0	0	0	0	0	0	0	0	0,062696505	0,001184767	0,003573365	0	0
1980	0,001340906	0	0	0	0	0	0,000370302	0,008506114	0	0	0	0,001578745	0	0	0,001127033	0,209583646	0,001107325	0,000191998	0,000519338	0	0	0	0,001632912	0	0	0	0	0	0	0,001572036	0	2,46E-05	0	0
1980	0	0	0	0	0	0	0	0	0,143959028	0	0	0	0	0	0	0	0	0	0	0	0	0	0	0	0	0	0	0	0	0,009432217	5,64E-05	0,000862536	0	0
1980	0	0	0	0	0	0,003189968	1,807504783	0	0	0	0	0	0	0	0	0	0	0	0	0	0	0,007243991	0	0	0	0	0	0	0	0	0	0	0	0
1980	0,000157754	0,002159827	0,000121647	0,02140975	0,027762354	0,000549995	0,285255817	0,011695906	0,001974577	0,001331794	0,014954173	0,001886792	0,002777512	0,002470007	0,002213814	0,001687922	0,002810903	0,00622072	0,00546832	0,00040804	3,57E-04	0,142410273	0,003290195	0	0,051522066	4,36E-04	0,002552592	0	0,002861326	0,000647309	0,001918195	0,004756272	0	0
1980	0	0	0,000425765	0	0	0,000644279	0	0	0	0	0	0,001424721	0	0	0	0	0	0,012326242	0,017688031	0	0	0	0,015476103	0	0	0	0	0	0	0	0	0,002834048	0	0
1980	0	0	0	0	0	0	0	0	0,049487844	0,001154222	0	0,000924143	0	0	0,010384801	0	0	0,011059058	0	0	0,000714541	0	0	0	0	0	0	0	0	0,070001849	0,001918195	0,007639608	0	0
1980	0	0	0,001034	0	0	0	0	0	0	0,13957205	0	0,005621871	0,003064841	0	0	0,001219055	0	0	0	0	0	0	0	0	0	0	0	0	0	0,031995561	0,00067701	0,00290798	0	0
1980	0	0	0,001216471	0	0	0	0	0	0	0,009855278	0	0,002887948	0,037065415	0	0	0	0	3,84E-05	0	0	0	0	0	0	0	0	0	0	0	0,018402071	0,000733427	0,002070087	0	0
1980	0	0	0,078948969	0	0,016657413	0	0	0	0,007157843	0,007813194	0	0,122564497	0,027679341	0	0	0	0,004940375	0,000844789	0	0	0	0	0	0	0	0	0	0	0	0,031903089	0,000846262	0,001749717	0	0
1980	0	0	0	0	0	0	0	0	0	0	0	0,002079322	0,032851259	0	0	0	0	0	0	0	0	0	0	0	0	0	0	0	0	0,101072684	0,001241185	0,003647297	0	0
1980	0	0	0	0	0	0	0	0	0	0	0	0	0	0	0	0	0	0	0	0	0	0	0	0	0	0	0	0	0	0	0	0	0	0
1980	0,001340906	0,00185128	0,000425765	6,59E-04	0,00860633	0,000502852	0,001234339	0	0,000617055	0,001420581	0,004341534	0,000154024	0,000574658	0,004234298	0,27000483	0,004032258	0,001448041	0,008294294	0,001069225	0,00081608	0,003215434	0,003457359	0,000463065	0	2,59E-05	0,007413868	0,002992694	0	0,001064679	0,003698909	0,0022567	0,003844448	0	0
1980	0	0,002056978	0,002068001	0	0,000832871	0,000659993	0	0,00744285	0,000678761	0,000355145	0	3,85E-05	0,001819749	0	0,000885526	0,253375844	0,001448041	0	0,000274943	0,003707843	0,002858164	0,00428054	0,037288879	0	0,000570451	0	0	0	0	0,001294618	0	0,001281483	0	0
1980	7,89E-05	0,000154273	0	0	0	0,00045571	0	0	0,001357522	0,002929948	0,014954173	0,00219484	0,009577627	0,037050106	0,001851554	0,00243811	0,253492334	0,009523078	0,002657787	0,002182128	0,003215434	0,007079355	0,000438693	0	0,001400197	0,003488879	0,013995247	0	0,01031408	0,006935454	0,009647391	0,019517965	0	0
1980	0,053872851	0,032294559	0,017517183	0,0256917	0,0094392	0,001194274	0,010183299	0,009569378	0,001048994	0,002219657	0,004100338	0,007316134	0,010535389	0,024347212	0,0603365	0,021099025	0,008091993	0,159204362	0,004765687	0,00606738	0,009646302	0,034902865	0,043162487	0	0,03482342	0,009594418	0,006689552	0	0,030809156	0,005733309	0,028942172	0,009956134	0	0
1980	0,001498659	0,006530906	0,020436713	0,056324111	0,019433648	0,018322674	0,003826452	0,02764487	0,024065161	0,002486016	0,009165461	0,004851752	0,042620439	0,008821454	0,004950894	0,029632408	0,008177172	0,013555026	0,151860451	0,036031721	0,185780636	0,027164965	0,306792425	0	0,009827309	0	0,002288531	0	0,012709609	0,008415018	0,002990127	0,065109172	0	0
1980	0,002050797	0,001182763	1,22E-04	0,004611331	0,012770683	0,025896884	0,001666358	0,024986709	0,002344811	0,003640238	0,007477086	0,004351174	0,005746576	0,046577276	0,004709387	0,005345086	0,009199319	0,003724752	0,007117981	0,024163074	1,43E-03	0,101086599	0,01944871	0	0,04519525	0,081116441	0,003784878	0	0,00299441	0,000739782	0,099802539	0,131154813	0	0
1980	0	0	0	0	0	0	0	0	0	0	0	3,85E-05	9,58E-05	0,001058574	0,002737079	0,000656414	0,000170358	0,000614392	0,000519338	3,55E-05	0,010718114	0	0,000194975	0	0	0	0,000176041	0	0,001397392	0,000277418	0,000564175	0,000320371	0	0
1980	0,001577536	0,002108403	0,000121647	0	0	0,001429986	0,000370302	0,008506114	0,002468222	0,004439315	0,013024602	0,005005776	0,006033905	0,004940014	0,005675415	0,003094524	0,002385009	0,004876738	0,007056883	0,00060319	0,000714541	0,098617056	0,001462309	0	0,000363014	0,013083297	0,003256756	0	0,005323396	0,008415018	0,007052186	0,017718961	0	0
1980	7,89E-05	1,03E-04	0,000486588	0	0	0,015918412	6,17E-05	5,32E-04	0,001912872	0,000799077	0,011336228	0,002271852	0,003064841	0,004587156	0,00241507	0,001219055	0,002555366	0,002803164	0,002566139	0,000425781	0	0,009878169	0,000292462	0	5,19E-05	4,36E-04	0,001672388	0,043863651	0,017367581	0,01461069	0	0,020084775	0	0
1980	0	0	0	0	0	0	0	0	0	0	0	0	0	0	0	0	0	0	0	0	0	0	0	0	0	0	0	0	0	0	0	0	0	0
1980	0,008518694	0,007765093	0,002858707	0,011857708	0	0,012068451	0,002900697	0,010632642	0,012958164	0,005415964	0,003135552	0,001617251	0,005746576	0,009174312	0,004266624	0,020255064	0,00911414	0,004799939	0,005621067	0,001862792	0	0,009054988	0,030294168	0	0,018721153	0,046227649	0,007657777	0	0,022025552	0,002866654	0,013540197	0,033072108	0	0
1980	0	0	0	0	0	0,000361425	0,000740604	0,004784689	0,000370233	0,000799077	0,001447178	0,00038506	0,000957763	0,002822865	0,002213814	0,002813203	0,004770017	0,000345596	3,05E-05	0,000248372	0	0,006256174	0,001364822	0	0,004045014	0,014827737	0,00211249	0	0,009981368	0,002404291	0,001748942	0,009512544	0	0
1980	0	0	0	0	0	0,002388548	0,003641301	0	0,000370233	8,88E-05	2,41E-04	0,000423566	0,001149315	0,002117149	0,002173563	9,38E-05	0,004599659	0,002495968	3,05E-05	0,000443522	0,001429082	0,008067172	0,007701494	0	0,039724109	0,008722198	0,002992694	0	0,030077189	0,002959127	0,000338505	0,006555276	0	1,5886121
1980	0	0	0	0	0	0	0	0	0	0	0	0	0	0	0	0	0	0	0	0	0	0	0	0	0	0	0	0	0	0	0	0	0	0
1980	0,029421044	0,003599712	0,002128824	0	0	0,004635668	0,004011603	0,031897927	0,003085277	0,010920714	0,023878437	0,004697728	0,029307538	0,025405787	0,004669135	0,002250563	0,00758092	0,007641502	0,002291196	0,001117675	0	0,031280869	0,025907241	0	0,023103252	0,04230266	0,148138368	0,026917813	0,047511312	0,018402071	0,018787024	0,055892355	0	0
1980	0	0	0	0	0	0,004101388	0	0	0,000246822	8,88E-05	2,41E-04	0,000962649	0,00153242	0,002117149	0,000925777	0	0,001192504	0,000422395	0	0	0	0,008231808	0,001706027	0	0,018798942	0,020933275	0,015491594	0	0,005123769	0	0,004795487	0,006777071	0	0
1980	0	5,14E-05	0	3,29E-04	0	0,000298568	0	0	0	8,88E-05	0,002894356	0,00038506	0,000191553	0,002117149	0,000161005	9,38E-05	0	0	3,05E-05	0,000301595	0	1,65E-04	0,00053618	0	0,052403672	0,007849978	0,003608837	0	0,002062816	0,002589236	0,000959097	0,003277638	0	0
1980	0	0	0	0	0	0	0	0	0	0	0	0	0	0	0	0	0	0	0	0	0	0	0	0	0	0	0	0	0	0	0	0	0	0
1980	0	0	0	0	0	0	0	0	0	0	0	0	0	0	0	0	0	0	0	0	0	0	0	0	0	0	0	0	0	0	0	0	0	0
1980	0	0	0	0	0	0	0	0	0	0	0	0	0	0	0	0	0	0	0	0	0	0	0	0	0	0	0	0	0	0	0	0,020183351	0	0
1975	0	0	0	0	0	0	0	0	0	0	0	0,238184629	0	0	0	0	0	0	0	0	0	0	0	0	0	0	0	0	0	0,001212709	0	0,000123617	0	0
1975	0	0,025711243	0,011909385	0	0	0	0	0	0	0,458546006	0,258534137	0,046157244	0,099339257	0,148571429	0,043979058	2,81E-04	0	0,004257682	0	0	0	0	0	0	0	0	0	0	0	0,076158137	0,001994018	0,005130107	0	0
1975	0	0	0,001682848	0	0	0	0	0	0,511444921	0,013657056	0	0,094743816	0	0	0,005846422	0	0	9,26E-05	0	0	0	0	0	0	0	0	0	0	0	0,053601746	0,001329345	0,002410532	0	0
1975	0,001127873	0	0	0	0	0	0,000749344	0,010057471	0	0	0	0,001987633	0	0	0,00104712	0,230314961	0,001074884	0,000185117	0,000473149	0	0	0	0,002035323	0	0	0	0	0	0	0,001697793	0	6,18E-05	0	0
1975	0	0	0	0	0	0	0	0	0,106151645	0	0	0	0	0	0	0	0	0	0	0	0	0	0	0	0	0	0	0	0	0,009944215	0,000166168	0,000618085	0	0
1975	0	0	0	0	0	0,000486334	1,789808917	0	0	0	0	0	0	0	0	0	0	0	0	0	0	0,006924409	0	0	0	0	0	0	0	0	0	0	0	0
1975	0,000281968	0,003423094	0,0002589	0,03081914	0,039453718	0,000875401	0,007493443	0,021551724	0,002145923	0,001655401	0,011546185	0,002871025	0,00387332	0,004571429	0,002966841	0,002249719	0,003762092	0,007404665	0,00717609	0,000377834	0	0,098095788	0,006828179	0	0,09064356	0,001234568	0,004360465	0	0,00389033	0,001212709	0,003157195	0,005130107	0	0
1975	0	0	0,000517799	0	0	0,000583601	0	0	0	0	0	0,001435512	0	0	0	0	0	0,011106997	0,016875641	0	0	0	0,015888648	0	0	0	0	0	0	0	0	0,001607021	0	0
1975	0	0	0	0	0	0	0	0	0,056652361	0,001241551	0	0,000993816	0	0	0,013438045	0	0	0,010459089	0	0	0	0	0	0	0	0	0	0	0	0,08440456	0,002160186	0,005686384	0	0
1975	0	0	0,001423948	0	0	0	0	0	0	0,145537315	0	0,009717314	0,00387332	0	0	0,001968504	0	0	0	0	0	0	0	0	0	0	0	0	0	0,046568033	0,000830841	0,002657766	0	0
1975	0	0	0,001035599	0	0	0	0	0	0	0,007449303	0	0,003091873	0,020277968	0	0	0	0	9,26E-05	0	0	0	0	0	0	0	0	0	0	0	0,017948096	0,000664673	0,001174362	0	0
1975	0	0	0,055145631	0	0,020485584	0	0	0	0,009012876	0,008001104	0	0,124116608	0,03030303	0	0	0	0,006091007	0,000833025	0	0	0	0	0	0	0	0	0	0	0	0,04220228	0,000997009	0,001359787	0	0
1975	0	0	0	0	0	0	0	0	0	0	0	0,002429329	0,030758715	0	0	0	0	0	0	0	0	0	0	0	0	0	0	0	0	0,107931118	0,001495513	0,002410532	0	0
1975	0	0	0	0	0	0	0	0	0	0	0	0	0	0	0	0	0	0	0	0	0	0	0	0	0	0	0	0	0	0	0	0	0	0
1975	0,001127873	0,002129925	0,000517799	8,11E-04	0,009104704	0,000583601	0,003372049	0	0,000715308	0,001379501	0,00502008	0,000220848	0,000911369	0,005714286	0,294677138	0,005061867	0,001612325	0,007497223	0,001025156	0,000797649	0	0,004039238	0,000656556	0	0	0,008641975	0,003488372	0	0,001111523	0,004365753	0,002824859	0,003028617	0	0
1975	0	0,002129925	0,002071197	0	0,001517451	0,000680868	0	0,00862069	0,000858369	0,00041385	0	0,000110424	0,001594896	0	0,00078534	0,233127109	0,001433178	0	0,000236574	0,002602855	0	0,004616272	0,045433655	0	0,000681531	0	0	0	0	0,001212709	0	0,000865319	0	0
1975	0,000140984	0,000380344	0	0	0	0,000534967	0	0	0,001430615	0,002759001	0,019578313	0,002871025	0,010025063	0,041142857	0,002006981	0,002530934	0,288964529	0,007867456	0,002444602	0,001679261	0	0,008078477	0,000459589	0	0,00194723	0,003703704	0,015988372	0	0,010003705	0,007761339	0,011133267	0,013597874	0	0
1975	0,086705202	0,049216492	0,01618123	0,03000811	0,009863429	0,001459002	0,019482952	0,014367816	0,001287554	0,001931301	0,005522088	0,010490283	0,012759171	0,029714286	0,066753927	0,026434196	0,009673952	0,144946316	0,004968062	0,005331654	0	0,045008656	0,070514083	0	0,055203972	0,012345679	0,008139535	0	0,034086699	0,007518797	0,036723164	0,008220533	0	0
1975	0,000986888	0,006009433	0,017864078	0,04947283	0,016691958	0,017702558	0,005620082	0,027298851	0,021888412	0,001793351	0,009036145	0,005079505	0,036454773	0,009142857	0,003926702	0,02727784	0,007345038	0,009255831	0,128302184	0,028127624	0	0,025389498	0,365044974	0	0,011196573	0	0,002034884	0	0,010374213	0,007761339	0,002824859	0,069905433	0	0
1975	0,001691809	0,001293169	2,59E-04	0,00405515	0,01138088	0,026505204	0,002997377	0,027298851	0,002288984	0,002896951	0,00753012	0,004969081	0,005468216	0,046857143	0,006806283	0,005905512	0,008957363	0,003332099	0,006466367	0,016540722	0	0,101557992	0,025211739	0	0,057540648	0,072839506	0,004069767	0	0,00389033	0,001212709	0,100697906	0,189628531	0	0
1975	0	0	0	0	0	0	0	0	0	0	0	0	0	0	0	0	0	0	0	0	0	0	0	0	0	0	0	0	0	0	0	0	0	0
1975	0,001127873	0,001977788	0,0002589	0	0	0,001410369	0,000374672	0,00862069	0,002432046	0,003448752	0,014056225	0,005410777	0,005696058	0,004571429	0,004973822	0,002812148	0,00197062	0,003517216	0,005756644	0,000419815	0	0,097518754	0,001641389	0	0,000389446	0,011111111	0,003197674	0	0,004631345	0,008246423	0,006979063	0,011496384	0	0
1975	1,41E-04	0,000152138	0,00038835	0	0	0,038663554	3,75E-04	1,44E-03	0,001287554	0,00041385	0,009538153	0,001877208	0,002278423	0,003428571	0,001657941	0,000843645	0,001791473	0,001480933	0,001577163	0,000209908	0	0,006924409	0,000262622	0	0,000194723	1,23E-03	0,001453488	0,037288136	0,011670989	0,011399466	0	0,044934792	0	0
1975	0	0	0	0	0	0	0	0	0	0	0	0	0	0	0	0	0	0	0	0	0	0	0	0	0	0	0	0	0	0	0	0	0	0
1975	0,006062315	0,005781226	0,002071197	0,0081103	0	0,009775314	0,003372049	0,010057471	0,009298999	0,003448752	0,00251004	0,001325088	0,00387332	0,006857143	0,002792321	0,014904387	0,006628449	0,002684191	0,003312042	0,000923594	0	0,006924409	0,027969273	0	0,016940902	0,030864198	0,005813953	0	0,014264542	0,002182877	0,010468594	0,016379257	0	0
1975	0	0	0	0	0	0,000389067	0,000749344	0,004310345	0,000429185	0,0005518	0,001506024	0,000331272	0,000683527	0,002285714	0,001919721	0,002530934	0,004478681	0,000185117	0	0,000125945	0	0,00577034	0,001510078	0	0,005354883	0,012345679	0,002034884	0	0,009077436	0,002182877	0,001661682	0,006922554	0	0
1975	0	0	0	0	0	0,002237136	0,004121394	0	0,000429185	0,00013795	0,000502008	0,000331272	0,000683527	0,002285714	0,001570681	0,000281215	0,003403798	0,001480933	7,89E-05	0,000293871	0	0,00577034	0,007813013	0	0,039820855	0,00617284	0,002906977	0	0,020748425	0,002425418	0,000498504	0,004079362	0	1,97605364
1975	0	0	0	0	0	0	0	0	0	0	0	0	0	0	0	0	0	0	0	0	0	0	0	0	0	0	0	0	0	0	0	0	0	0
1975	0,026786973	0,003575232	0,002071197	0	0	0,004474273	0,005994755	0,033045977	0,003147353	0,008552904	0,02560241	0,005300353	0,026885395	0,025142857	0,004013962	0,001968504	0,007345038	0,00546094	0,001734879	0,000671704	0	0,031159838	0,033156063	0	0,028721643	0,038271605	0,146511628	0,030677966	0,040941089	0,018675722	0,018610834	0,046541813	0	0
1975	0	0	0	0	0	0,003793405	0	0	0	0,00013795	0,000502008	0,000993816	0,001139212	0,002285714	0,00078534	0	0	0	0	0	0	0,008078477	0,001969667	0	0,023756207	0,018518519	0,014534884	0	0,002964061	0	0,004818877	0,004326596	0	0
1975	0	7,61E-05	0	0,00081103	0	0,0002918	0	0	0,000429185	0,00013795	0,00251004	0,000331272	0,000683527	0,002285714	8,73E-05	0,000281215	0,001254031	0,000277675	7,89E-05	0,000209908	0	0,000577034	0,000459589	0	0,060266771	0,00617284	0,003197674	0	0,001667284	0,002425418	0,000830841	0,001977873	0	0
1975	0	0	0	0	0	0	0	0	0	0	0	0	0	0	0	0	0	0	0	0	0	0	0	0	0	0	0	0	0	0	0	0	0	0
1975	0	0	0	0	0	0	0	0	0	0	0	0	0	0	0	0	0	0	0	0	0	0	0	0	0	0	0	0	0	0	0	0	0	0
1975	0	0	0	0	0	0	0	0	0	0	0	0	0	0	0	0	0	0	0	0	0	0	0	0	0	0	0	0	0	0	0	0,002472341	0	0
